# Supplementary material for: H2O2–Responsive Anticancer Prodrug: Synthesis, Precision Deuteration in Search of In Vivo Metabolites, and Activation Pathway
Source: J Med Chem. 2025 Dec 2;68(23):25026–37. doi: 10.1021/acs.jmedchem.5c01975 (PMC12703749; doi:10.1021/acs.jmedchem.5c01975)
Supplement: Supplementary file 2 [file jm5c01975_si_002.csv]

Compound	SMILE	MDA-MB-468 IC50 (æM)	MCF10A IC50 (æM)
1	IC1=CC(N)=CC=C1
2	OCCN(CCO)C1=CC=CC(I)=C1
3	C[Si](C)(C(C)(C)C)OCCN(CCO[Si](C)(C)C(C)(C)C)C1=CC=CC(I)=C1
4	C[Si](C)(C(C)(C)C)OCCN(CCO[Si](C)(C)C(C)(C)C)C1=CC=CC(C#C[Si](C)(C)C)=C1
5a	C[Si](C)(C(C)(C)C)OCCN(CCO[Si](C)(C)C(C)(C)C)C1=CC=CC(C#C)=C1
5b	C[Si](C)(C(C)(C)C)OCCN(CCO[Si](C)(C)C(C)(C)C)C1=CC=CC(C#C[2H])=C1
6a	C[Si](C)(C(C)(C)C)OCCN(CCO[Si](C)(C)C(C)(C)C)C1=CC=CC(CC)=C1
6b	C[Si](C)(C(C)(C)C)OCCN(CCO[Si](C)(C)C(C)(C)C)C1=CC=CC(C([2H])([2H])C([2H])([2H])[2H])=C1
7a	OCCN(CCO)C1=CC=CC(CC)=C1
7b	OCCN(CCO)C1=CC=CC(C([2H])([2H])C([2H])([2H])[2H])=C1
8a	OCCN(CCO)C1=CC=C(Br)C(CC)=C1
8b	OCCN(CCO)C1=CC=C(Br)C(C([2H])([2H])C([2H])([2H])[2H])=C1
9a	ClCCN(CCCl)C1=CC=C(Br)C(CC)=C1
9b	ClCCN(CCCl)C1=CC=C(Br)C(C([2H])([2H])C([2H])([2H])[2H])=C1
10a	ClCCN(CCCl)C1=CC=C(B(O)O)C(CC)=C1	5.1 ñ 0.1	16.2 ñ 1.5
10b	ClCCN(CCCl)C1=CC=C(B(O)O)C(C([2H])([2H])C([2H])([2H])[2H])=C1	6.1 ñ 0.5	16.9 ñ 2.2
